# Supplementary material for: From Soil to Plate: Lithium and Other Trace Metals Uptake in Vegetables Under Variable Soil Conditions
Source: Toxics. 2025 Nov 5;13(11):956. doi: 10.3390/toxics13110956 (PMC12656363; doi:10.3390/toxics13110956)
Supplement: Supplementary file 1 [file toxics-13-00956-s001.zip]

Archive with 3 entries (2 files):
- toxics-3937158-supplementary-11-3 - review/
- toxics-3937158-supplementary-11-3 - review/Supplementary Material_1.pdf
- toxics-3937158-supplementary-11-3 - review/Supplementary Material_2.pdf
